# Supplementary material for: Characterization of Indoor Molds after Ajka Red Mud Spill, Hungary
Source: Pathogens. 2023 Dec 26;13(1):22. doi: 10.3390/pathogens13010022 (PMC10820486; doi:10.3390/pathogens13010022)
Supplement: Supplementary file 1 [file pathogens-13-00022-s001.zip]

Archive with 1 entries (1 files):
- pathogens-2739593-supplementary.pdf
